# Supplementary material for: Control of the Verticillium Wilt on Tomato Plants by Means of Olive Leaf Extracts Loaded on Chitosan Nanoparticles
Source: Microorganisms. 2022 Jan 10;10(1):136. doi: 10.3390/microorganisms10010136 (PMC8781408; doi:10.3390/microorganisms10010136)
Supplement: Supplementary file 1 [file microorganisms-10-00136-s001.zip]

Archive with 1 entries (1 files):
- microorganisms-1515582-supplementary.pdf
